# Supplementary material for: Environmental predictors of West Nile fever risk in Europe
Source: Int J Health Geogr. 2014 Jul 1;13:26. doi: 10.1186/1476-072X-13-26 (PMC4118316; doi:10.1186/1476-072X-13-26)
Supplement: Additional file 2: Figure S1 — Maps of predicted probability of WNV infection based on environmental predictors, and West Nile fever outbreaks, Europe and neighbouring countries, 2002–2013. [file 1476-072X-13-26-S2.zip]

Archive with 6 entries (6 files):
- 1104470634121792_add1.jpeg
- 1104470634121792_add2.jpeg
- 1104470634121792_add3.jpeg
- 1104470634121792_add4.jpeg
- 1104470634121792_add5.jpeg
- 1104470634121792_add6.jpeg
